# Supplementary material for: The Urine Biomarker PUR-4 Is Positively Associated with the Amount of Gleason 4 in Human Prostate Cancers
Source: Life (Basel). 2021 Nov 3;11(11):1172. doi: 10.3390/life11111172 (PMC8622091; doi:10.3390/life11111172)
Supplement: Supplementary file 1 [file life-11-01172-s001.zip]

Archive with 1 entries (1 files):
- life-1424157-supplementary.pdf
